# Supplementary material for: Halogen Bonding in Haspin-Halogenated Tubercidin Complexes: Molecular Dynamics and Quantum Chemical Calculations
Source: Molecules. 2022 Jan 21;27(3):706. doi: 10.3390/molecules27030706 (PMC8840108; doi:10.3390/molecules27030706)
Supplement: Supplementary file 1 [file molecules-27-00706-s001.zip]

Archive with 1 entries (1 files):
- molecules-1546141-supplementary.pdf
